# Supplementary material for: Report of Multilocus Inherited Neoplasia Alleles Syndrome in a Chilean Oncology Institute: New Combinations and Genetic Landscape
Source: Genes (Basel). 2026 Jul 22;17(7):839. doi: 10.3390/genes17070839 (PMC13410221; doi:10.3390/genes17070839)
Supplement: Supplementary file 1 [file genes-17-00839-s001.zip]

Archive with 1 entries (1 files):
- genes-4382643-supplementary.pdf
